# Supplementary material for: Effects of Polyrevitalising Solution Injections Combined With Facelift Surgery on Facial Scar Healing and Skin Quality: A Split-Face Pilot Study
Source: Aesthet Surg J Open Forum. 2025 Dec 5;8:ojaf158. doi: 10.1093/asjof/ojaf158 (PMC13169056; doi:10.1093/asjof/ojaf158)
Supplement: ojaf158_Supplementary_Data [file ojaf158_supplementary_data.zip]

Archive with 4 entries (4 files):
- Supplementary Figure 1.png
- Supplementary Figure 2.png
- Supplementary table 1.docx
- Supplementary_figure_Legends.docx
